# Supplementary material for: Analysis of Physical Processes in Confined Pores of Activated Carbons with Uniform Porosity
Source: Materials (Basel). 2026 Jan 4;19(1):191. doi: 10.3390/ma19010191 (PMC12786414; doi:10.3390/ma19010191)
Supplement: Supplementary file 1 [file materials-19-00191-s001.zip]

Archive with 1 entries (1 files):
- materials-4026459-supplementary.pdf
